# Supplementary material for: Effect of Blueberry Supplementation on a Diet-Induced Rat Model of Prediabetes—Focus on Hepatic Lipid Deposition, Endoplasmic Stress Response and Autophagy
Source: Nutrients. 2024 Feb 13;16(4):513. doi: 10.3390/nu16040513 (PMC10892331; doi:10.3390/nu16040513)
Supplement: Supplementary file 1 [file nutrients-16-00513-s001.zip]

Archive with 1 entries (1 files):
- nutrients-2836854-supplementary.pdf
